# Supplementary material for: Towards prognostic functional brain biomarkers for cervical myelopathy: A resting-state fMRI study
Source: Sci Rep. 2019 Jul 18;9:10456. doi: 10.1038/s41598-019-46859-5 (PMC6639260; doi:10.1038/s41598-019-46859-5)
Supplement: Supplementary file 1 — Supplementary Tables [file 41598_2019_46859_MOESM1_ESM.xlsx]

## Sheet: Table S1_FC_CM＜HC
Table S1. Significant FC pattern differences in each seed region of interest between the CM and the HC groups (CM < HC) (p < 0.000305)
R, right; L, left; FDR, false discovery rate
Seeds/Sources	cluster	p-FDR	size	region	X	Y	Z	T value
L insular cortex	1	3.4e-05	778	L lingual gyrus	-4	-74	-10	4.89
				L cerebellum exterior	-14	-68	-18	4.87
				L lingual gyrus	0	-82	-12	4.04
L middle temporal gyrus, anterior division	1	0.000303	549	R cuneus	4	-72	24	4.92
				L precuneus	-16	-60	6	3.71
				L calcarine cortex	-6	-68	10	3.67
R middle temporal gyrus, temporooccipital part	1	9e-06	956	R precuneus	6	-72	36	5.6
				L precuneus	-2	-74	36	4.84
				R precuneus	14	-66	40	4.28
R lateral occipital cortex, inferior division	1	1.3e-05	866	L cerebellum exterior	-42	-46	-44	4.88
				L cerebellum exterior	-40	-56	-36	4.81
				L cerebellum exterior	-32	-50	-40	4.74
L intracalcarine cortex	1	3e-06	1036	L anterior cingulate gyrus	-2	36	10	5.53
				R superior frontal gyrus medial segment	0	54	2	5.17
				R superior frontal gyrus medial segment	12	54	-6	3.83
L intracalcarine cortex	2	6.8e-05	687	R superior frontal gyrus	18	48	40	5.1
				R superior frontal gyrus	16	28	64	4.89
				R superior frontal gyrus	8	44	52	4.08
cingulate gyrus, anterior division	1	9.1e-05	760	L calcarine cortex	-6	-70	6	4.62
				L calcarine cortex	-12	-74	2	4.56
				L lingual gyrus	-10	-54	-4	4.3
R lingual gyrus	1	4e-06	1044	R superior frontal gyrus	18	50	42	4.7
				L superior frontal gyrus medial segment	-2	58	36	4.66
				R superior frontal gyrus	28	50	40	4.44
L lingual gyrus	1	6.5e-05	769	R superior frontal gyrus	6	44	52	4.91
				R superior frontal gyrus	12	48	42	4.59
				L superior frontal gyrus medial segment	-4	50	42	4.37
L lingual gyrus	2	7e-05	700	L transverse temporal gyrus	-42	-16	2	6.07
				L transverse temporal gyrus	-42	-30	10	5.63
L frontal operculum cortex	1	5.5e-05	674	R cerebellum exterior	38	-60	-38	5.46
				R cerebellum exterior	28	-64	-32	5.09
				R cerebellum exterior	36	-48	-40	4.21
L Heschl's gyrus	1	<0.000001	1150	L lingual gyrus	-18	-70	-4	5.01
				L lingual gyrus	-14	-56	-4	4.79
				L calcarine cortex	-6	-82	-2	4.42
L supracalcarine cortex	1	3e-06	997	L anterior cingulate gyrus	-4	36	10	5
				R superior frontal gyrus medial segment	0	52	0	4.71
				R anterior cingulate gyrus	10	30	10	4.37
L supracalcarine cortex	2	3e-06	986	L superior frontal gyrus	-24	46	44	4.9
				L superior frontal gyrus	-14	54	44	4.89
				R superior frontal gyrus	18	54	40	4.73
R amygdala	1	<0.000001	1535	R precuneus	8	-64	24	6.3
				R precuneus	12	-54	8	4.62
				L posterior cingulate gyrus	-2	-50	8	3.49
R cerebelum crus 1	1	0.000302	647	R postcentral gyrus	34	-30	48	5.46
				R postcentral gyrus	32	-22	42	4.41
				R postcentral gyrus	42	-22	40	4.37
R cerebelum crus 1	2	0.000302	622	R fusiform gyrus	30	-52	-12	4.58
				R lingual gyrus	28	-56	0	4.26
				R lingual gyrus	24	-46	-8	4.15
L cerebelum 7b	1	<0.000001	1224	R angular gyrus	48	-46	24	4.95
				R middle temporal gyrus	62	-58	8	4.86
				R middle temporal gyrus	42	-50	12	4.32
vermis 7	1	0.000224	667	L precentral gyrus	-44	-10	62	4.98
				L postcentral gyrus	-46	-10	30	4.44
				L precentral gyrus	-42	-12	46	4.14
visual network, primary	1	1e-06	1182	R superior frontal gyrus	20	50	42	5.26
				R superior frontal gyrus	12	46	46	4.72
				L superior frontal gyrus	-6	52	44	4.37
R visual network, dorsal	1	8.7e-05	710	L cerebellum exterior	-40	-56	-34	5.53
				L inferior temporal gyrus	-58	-54	-30	4.78
				L cerebellum exterior	-34	-42	-40	4.66
R salience networks, rostral prefrontal cortex	1	0.000136	736	L superior parietal lobule	-22	-46	52	5.15
				L superior parietal lobule	-26	-60	66	4.37
				L superior parietal lobule	-12	-58	70	4.13
L language network, inferior frontal gyrus	1	4.2e-05	723	L supplementary motor cortex	-4	16	44	4.97
				L middle cingulate gyrus	-10	20	30	4.59
				L superior frontal gyrus medial segment	-10	30	32	4.54
cerebellar network, anterior	1	4.1e-05	807	L precentral gyrus	-40	-12	42	4.57
				L precentral gyrus	-44	-6	30	4.52
				L precentral gyrus	-34	-8	36	4.48
cerebellar network, posterior	1	6e-06	1062	R precentral gyrus	26	-26	62	5.44
				R precentral gyrus	22	-28	50	4.86
				R postcentral gyrus	28	-26	44	4.6

## Sheet: Table S2_FC_CM＞HC
Table S2. Significant FC pattern differences in each seed region of interest between the CM and the HC groups (CM > HC) (p < 0.000305)
R, right; L, left; FDR, false discovery rate
Seeds/Sources	cluster	p-FDR	size	region	X	Y	Z	T value
L superior parietal lobule	1	0.00018	646	L superior frontal gyrus	-16	44	44	4.29
				L superior frontal gyrus	-10	35	54	4.21
				L superior frontal gyrus	-12	62	16	3.91
L supramarginal gyrus, posterior division	1	<0.000001	1676	cerebellar vermal lobules 1-5	4	-46	-2	5.29
				R lingual gyrus	14	-54	2	5.24
				L lateral ventricle	-26	-46	-2	5.15
R occipital pole	1	4e-06	919	R posterior cingulate gyrus	14	-38	32	4.91
				R superior parietal lobule	10	-68	60	4.88
				L precuneus	0	-48	48	4.78
L salience networks, supramarginal gyrus	1	6.8e-05	720	L cuneus	-8	-64	16	5.23
				R cuneus	4	-68	18	5.17
				L lingual gyrus	-14	-52	0	4.12
L dorsal attention network, intraparietal sulcus	1	0.000276	602	L superior occipital gyrus	-20	-86	34	5.31
				L superior occipital gyrus	-22	-86	20	4.3
				L superior occipital gyrus	-10	-94	34	3.91

## Sheet: Table S3_FC_GR_positive
Table S3. Significant positive correlation between preoperative FC pattern and the 10-second change in the CM group (p < 0.00192)
R, right; L, left; FDR, false discovery rate
Seeds/Sources	cluster	p-FDR	size	region	X	Y	Z	T value
L intracalcarine cortex	1	0.000515	422	R superior frontal gyrus	18	28	38	5.85
				R superior frontal gyrus	16	38	32	5.07
				R superior frontal gyrus	22	30	52	4.35
L intracalcarine cortex	2	0.00014	540	L angular gyrus	-38	-62	28	5.3
				L angular gyrus	-48	-66	50	4.99
				L angular gyrus	-56	-70	24	4.7
L intracalcarine cortex	3	0.001642	330	L superior frontal gyrus	-22	32	40	5
				L superior frontal gyrus	-16	22	54	4.95
				L superior frontal gyrus	-20	28	58	4.91
L intracalcarine cortex	4	0.000137	592	R precuneus	8	-58	30	4.85
				L posterior cingulate gyrus	-8	-50	28	4.59
				R posterior cingulate gyrus	12	-42	24	4.58
L lingual gyrus	1	<0.000001	2033	R superior frontal gyrus	20	28	40	6.97
				R superior frontal gyrus	22	34	48	6.25
				R superior frontal gyrus	18	40	44	6.08
L lingual gyrus	2	<0.000001	1041	R angular gyrus	50	-54	42	5.86
				R angular gyrus	42	-74	48	5.68
				R angular gyrus	42	-64	48	5.51
L lingual gyrus	3	6e-06	745	R posterior cingulate gyrus	6	-50	28	5.85
L lingual gyrus	4	3e-06	805	L angular gyrus	-52	-62	46	5.72
				L angular gyrus	-40	-60	28	5.67
				L angular gyrus	-40	-52	32	4.32
L lingual gyrus	5	0.000262	440	L medial frontal cortex	0	54	-8	5.41
				R superior frontal gyrus medial segment	8	60	-2	5.39
				R frontal pole	6	72	2	4.45
L lingual gyrus	6	1e-06	914	L superior frontal gyrus	-10	28	54	5.3
				L middle frontal gyrus	-32	10	56	5.23
				L middle frontal gyrus	-28	22	40	4.86
visual network, primary	1	5e-06	819	L middle frontal gyrus	-38	24	30	6.4
				L middle frontal gyrus	-30	22	38	5.65
				L superior frontal gyrus	-18	26	48	4.98
visual network, primary	2	3.7e-05	607	R posterior cingulate gyrus	4	-50	32	5.65
				R precuneus	8	-58	28	5.2
				R posterior cingulate gyrus	12	-46	28	4.94
visual network, primary	3	1e-06	1011	R superior frontal gyrus	18	28	38	5.5
				R middle frontal gyrus	38	18	38	5.36
				R superior frontal gyrus medial segment	14	40	30	4.76
visual network, primary	4	1.5e-05	701	L angular gyrus	-38	-60	30	5.2
				L angular gyrus	-54	-62	44	4.85
				L angular gyrus	-46	-62	38	4.64
visual network, primary	5	0.000412	419	R angular gyrus	44	-74	46	4.69
				R angular gyrus	40	-62	46	4.29
				R middle occipital gyrus	36	-76	42	4.28

## Sheet: Table S4_FC_GR_negative
Table S4. Significant negative correlation between preoperative FC pattern and the 10-second change in the CM group (p < 0.00192)
R, right; L, left; FDR, false discovery rate
Seeds/Sources	cluster	p-FDR	size	region	X	Y	Z	T value
L salience networks, supramarginal gyrus	1	1e-06	985	L calcarine cortex	-10	-96	0	6.27
				L occipital pole	-18	-100	2	5.4
				L cuneus	-10	-86	16	4.93

## Sheet: Table S5_FC_JOA-UEM_positive
Table S5. Significant positive correlation between preoperative FC pattern and the JOA-UEM score change in the CM group (p < 0.00192)
R, right; L, left; FDR, false discovery rate
Seeds/Sources	cluster	p-FDR	size	region	X	Y	Z	T value
None

## Sheet: Table S6_FC_JOA-UEM_negative
Table S6. Significant negative correlation between preoperative FC pattern and the JOA-UEM score change in the CM group (p < 0.00192)
R, right; L, left; FDR, false discovery rate
Seeds/Sources	cluster	p-FDR	size	region	X	Y	Z	T value
L Heschl's gyrus	1	1e-05	763	L middle cingulate gyrus	-2	24	34	7.06
				L middle cingulate gyrus	-2	14	34	6.51
				L anterior cingulate gyrus	-6	36	24	5.61
L Heschl's gyrus	2	0.001583	352	R middle frontal gyrus	34	36	24	5.41
				R triangular part of the inferior frontal gyrus	38	36	12	4.46
				R middle frontal gyrus	38	46	22	3.98
L Heschl's gyrus	3	0.001583	372	R supramarginal gyrus	56	-30	40	5.17
				R postcentral gyrus	58	-16	28	4.31
				R supramarginal gyrus	58	-18	36	3.79

## Sheet: Table S7_FC_JOA-UES_positive
Table S7. Significant positive correlation between preoperative FC pattern and the JOA-UES score change in the CM group (p < 0.00192)
R, right; L, left; FDR, false discovery rate
Seeds/Sources	cluster	p-FDR	size	region	X	Y	Z	T value
None

## Sheet: Table S8_FC_JOA-UES_negative
Table S8. Significant negative correlation between preoperative FC pattern and the JOA-UES score change in the CM group (p < 0.00192)
R, right; L, left; FDR, false discovery rate
Seeds/Sources	cluster	p-FDR	size	region	X	Y	Z	T value
None

## Sheet: Table S9_FC_JOACMEQ_positive
Table S9. Significant positive correlation between preoperative FC pattern and the JOACMEQ-UEF score change in the CM group (p < 0.00192)
R, right; L, left; FDR, false discovery rate
Seeds/Sources	cluster	p-FDR	size	region	X	Y	Z	T value
None

## Sheet: Table S10_FC_JOACMEQ_negative
Table S10. Significant negative correlation between preoperative FC pattern and the JOACMEQ-UEF score change in the CM group (p < 0.00192)
R, right; L, left; FDR, false discovery rate
Seeds/Sources	cluster	p-FDR	size	region	X	Y	Z	T value
None

[truncated: 2 more sheets: Table S11_FC_Pre＞Post, Table S12_FC_Pre<Post]
